# Supplementary material for: Discharge communication practices in pediatric emergency care: a systematic review and narrative synthesis
Source: Syst Rev. 2019 Apr 3;8:83. doi: 10.1186/s13643-019-0995-7 (PMC6446263; doi:10.1186/s13643-019-0995-7)
Supplement: Supplementary file 2 — Inclusion and Exclusion Criteria. (ZIP 38 kb) [file 13643_2019_995_MOESM2_ESM.zip]

Archive with 2 entries (2 files):
- Additional file 2_inclusion and exclusion criteriaR1.docx
- Additional File 2R1.xls
