# Supplementary material for: Discharge communication practices in pediatric emergency care: a systematic review and narrative synthesis
Source: Syst Rev. 2019 Apr 3;8:83. doi: 10.1186/s13643-019-0995-7 (PMC6446263; doi:10.1186/s13643-019-0995-7)
Supplement: Supplementary file 2 — Inclusion and Exclusion Criteria. (ZIP 38 kb) [file 13643_2019_995_MOESM2_ESM.zip › Additional File 2R1.xls]

## Sheet: Sheet1
Author	Study Title	Reason for Exclusion		wrong design
Abbuhl et al., 2003	Time to analgesia for patients with painful extremity injuries transported to the emergency department by ambulance	wrong setting		wrong population
Abdur-Rahman, 2016	Evaluating the effectiveness of an emergency department-based referral to a community asthma prevention program on reducing emergency department utilization for asthma	wrong objectives		wrong outcomes
Abraham et al., 2016	Emergency Department-Based Care Transitions for Pediatric Patients: A Systematic Review	wrong design		wrong objectives
Ackermann et al., 2017	Information structuring improves recall of emergency discharge information: a randomized clinical trial	wrong population		wrong setting
Acosta et al., 2010	Characteristics of pediatric trauma transfers to a level i trauma center: Implications for developing a regionalized pediatric trauma system in California	wrong objectives		duplicate
Acworth et al., 2001	Intravenous ketamine plus midazolam is superior to intranasal midazolam for emergency paediatric procedural sedation	wrong objectives
Ahmad et al., 2004	Evaluation of revised trauma score in polytraumatized patients	wrong objectives
Aliyar et al., 2014	Uterine rupture - Increased vigilance required	wrong population
Allison et al., 2012	An uncommon cause of sudden death and acute coronary syndrome (ACS) in the post partum period	wrong population
American Academy of Pediatrics, 2001	Care of children in the emergency department: Guidelines for preparedness	wrong design
Angoulvant et al., 2013	Multiple health care visits related to a pediatric emergency visit for young children with common illnesses.	wrong design
Armagan et al., 2004	Compliance with protocols in transferring emergency patients to a tertiary care centre	wrong objectives
Arnal et al., 2010	Early diastolic notch disorder and perineonatology death	wrong population
Arnaud et al., 2017	Short- to Midterm Effectiveness of a Brief Motivational Intervention to Reduce Alcohol Use and Related Problems for Alcohol Intoxicated Children and Adolescents in Pediatric Emergency Departments: A Randomized Controlled Trial	wrong objectives
Augustine et al., 2016	Caretakers' perspectives on return pediatric emergency department visits a qualitative analysis of focus groups	wrong objectives
Aygencel et al., 2008	Review of traffic accident cases presenting to an adult emergency service in Turkey	wrong objectives
Babcock et al., 2017	Adolescents with Mild Traumatic Brain Injury Get SMART: An Analysis of a Novel Web-Based Intervention	wrong setting
Bahm et al., 2016	Evaluating the Impact of Clinical Decision Tools in Pediatric Acute Gastroenteritis: A Population-based Cohort Study	wrong objectives
Bailey et al., 2010	External validation of the clinical dehydration scale for children with acute gastroenteritis	wrong objectives
Bains et al., 2012	A simple clinical score "TOPRS" to predict outcome in pediatric emergency department in a teaching hospital in India	wrong objectives
Balica et al., 2012	Are nice guidelines always relevant?-A DGH perspective	wrong objectives
Barthel et al., 2013	Delayed family reunification of pediatric disaster survivors increases inpatient hospital costs: A simulation study	wrong objectives
Bartley et al., 2014	Against medical advice	wrong objectives
Basnet et al., 2011	Challenges in setting up pediatric and neonatal intensive care units in a resource-limited country	wrong setting
Batstone et al., 2007	Transfer of facially injured road trauma victims and its impact on treatment	wrong objectives
Beddingfield et al., 1996	Factors associated with prolongation of transport times of emergency pediatric patients requiring transfer to a tertiary care center	wrong setting
Beng Leong et al., 2012	Identifying adult asthmatic patients with an abnormal chest radiograph in the emergency department	wrong population
Berkowitz et al., 2013	Childhood Traumatic Stress and the Emergency Department Visit	wrong objectives
Berkson et al., 2010	Commotio cordis in a 17-year-old baseball catcher	wrong objectives
Bertand et al., 2004	Preliminary report on AED deployment on the entire Air France commercial fleet: A joint venture with Paris XII University Training Programme	wrong setting
Berube et al., 2012	RS17 Evaluation of a Program to Ease the Transition of Trauma Patients/Families from a Critical Care to a Surgical Unit	wrong population
Bethel et al., 2012	Emergency care of children and adults with head injury	wrong objectives
Bird et al., 2012	Management of pediatric blunt splenic injury at a rural trauma center	wrong objectives
Bisht et al., 2011	A stand-alone ambulatory care unit for acute paediatric services: How safe is it?	wrong objectives
Bonaconsa et al., 2013	What contributes-to and distracts-from stabilising a critically ill child in the emergency unit at the red cross war memorial children's hospital in cape town South Africa? A descriptive ethnographic study	wrong objectives
Botngard et al.,, 2013	Multimedia based health information to parents in a pediatric acute ward: a randomized controlled trial.	wrong outcomes
Bray et al., 2012	A population-based study of 12-month survival, functionality, and quality of life in adult out-of-hospital cardiac arrest survivors in Victoria, Australia	wrong population
Breslin et al., 2014	Relationship between pediatric early warning score and emergency department disposition	wrong outcomes
Bridge et al., 2012	Outpatient care of young people after emergency treatment of deliberate self-harm	wrong objectives
Browne et al., 2001	The benefits of using clinical pathways for managing acute paediatric illness in an emergency department	wrong outcomes
Bucaro et al., 2014	Facilitating a safe transition from the pediatric emergency department to home with a post-discharge phone call: a quality-improvement initiative to improve patient safety.	wrong objectives
Buller-Close et al., 2003	Heterogeneous effect of an Emergency Department Expert Charting System	wrong objectives
Burke et al., 2012	PROVIDING ED DISCHARGE INFORMATION VIA THE INTERNET--A GOOD IDEA?	wrong setting
Camargo et al., 2009	Managing asthma exacerbations in the emergency department: Summary of the National Asthma Education and Prevention Program Expert Panel Report 3 guidelines for the management of asthma exacerbations	wrong design
Camp et al., 2014	Emergency department visits for children with acute asthma: Discharge instructions, parental plans, and follow-through of care-a prospective study	wrong outcomes
Carlill et al., 2002	Preventing unnecessary hospital admissions: An occupational therapy and social work service in an accident and emergency department	wrong objectives
Carlisle et al., 2012	Aftercare, emergency department visits, and readmission in adolescents	wrong objectives
Carr et al. 2011	A proposed adult emergency department categorization scheme in pennsylvania and wisconsin	wrong population
Carrasco et al., 2002	Analysis of patients referred to emergency service from July to October, 2001	wrong population
Chan et al., 1998	Parental perception of the adequacy of pain control in their child after discharge from emergency department	wrong objectives
Chismark et al., 2012	Adverse Drug Events in the Emergency Department: Why Genetics Matters in Practice	wrong objectives
Ciesla et al., 2013	The injured elderly: A rising tide	wrong population
Clark et al., 2015	Using multilingual patient education videos to support a prompt and safe discharge from the emergency department	wrong outcomes
Coghlin et al., 2014	Pediatric discharge content: A multisite assessment of physician preferences and experiences	wrong objectives
Cone et al., 2012	Analysis and impact of delays in ambulance to emergency department handovers	wrong setting
Cowey et al., 2004	A review of 187 gunshot wound admissions to a teaching hospital over a 54-month period: Training and service implications	wrong objectives
Crandall et al., 2006	Subsequent suicide mortality among emergency department patients seen for suicidal behavior	wrong objectives
Cunningham et al., 2008	Effect of an Integrated Care Pathway on Acute Asthma/Wheeze in Children Attending Hospital: Cluster Randomized Trial	wrong outcomes
Curran et al., 2013	Factors influencing rural and urban emergency clinicians' participation in an online knowledge exchange intervention.	wrong objectives
Curran et al., 2014	Discharge instructions for caregivers in the context of pediatric emergency care: A narrative synthesis protocol	wrong objectives
Cuthrell et al., 2011	Reducing outpatient BMT clinic visit times	wrong setting
Davidson et al., 2012	Family response to critical illness: postintensive care syndrome-family	wrong design
del Mar Tolin Hernani et al., 2010	Evolution of the antibiotics prescription in a pediatric emergency service	wrong objectives
Demel et al., 2012	Clinical outcomes following endovascular stroke treatment facilitated via telestroke evaluation	wrong population
Demetriades et al., 2005	The effect of trauma center designation and trauma volume on outcome in specific severe injuries	wrong objectives
Dereau et al.,2009	Infant-juvenile psychiatric emergencies: Three years' file systematic review	wrong design
Deschodt et al., 2012	Comparison of three screening tools to predict hospital readmission in older adults	wrong population
Dowd et al., 2007	Effect of emergency department care on outcomes in pediatric trauma: What approaches make a difference in quality of care?	wrong objectives
Downing et al., 2004	Which patients spend more than 4 hours in the Accident and Emergency department?	wrong objectives
Drimousis et al., 2009	The implementation of a national trauma registry in Greece. Methodology and preliminary results	wrong objectives
Dudas et al., 2013	Pediatric caregiver attitudes and technologic readiness toward electronic follow-up communication in an urban community emergency department	wrong objectives
Easter et al., 2011	Pediatric thoracotomy: Heroic or futile?	wrong objectives
Edgar et al., 2016	Emergency Department Discharge Failure	wrong objectives
Ehrlich et al., 2004	Endotracheal intubations in rural pediatric trauma patients	wrong setting
Ekim et al., 2016	Efficacy of a Transition Theory-Based Discharge Planning Program for Childhood Asthma Management	wrong objectives
Elshove-Bolk et al., 2007	Validation of the emergency severity index (ESI) in self-referred patients in a European emergency department	wrong objectives
Fenton et al., 2001	An audit of the ophthalmic division of the accident and emergency department of the royal victoria eye and ear hospital, Dublin	wrong objectives
Fieldston et al., 2013	Effects of an education and training intervention on caregiver knowledge of nonurgent pediatric complaints and on child health services utilization	wrong population
Finkelstien et al., 2000	Fever in Pediatric Primary Care: Occurrence, Management, and Outcomes	wrong setting
Fleischman et al., 2011	The location of emergency department visits for injured children	wrong objectives
Forbes et al., 2009	Icu admission following pediatric medical response team activation: Toward optimum activation	wrong setting
Gaucher et al., 2012	Impact of physicians' characteristics on the risk of admision among children visiting a pediatric emergency department	wrong objectives
Gentile et al., 2013	Lessons not learned-recidivism in children and adolescents with ATV related injuries	wrong objectives
Glynn et al., 2008	Nasal foreign bodies in children: Should they have a plain radiograph in the accident and emergency?	wrong objectives
Gregor et al., 2009	Caregiver Adherence to Follow-Up After an Emergency Department Visit for Common Pediatric Illnesses	wrong outcomes
Haase et al., 2011	NGAL-From discovery to a new era of nullAcute Renal Diseasenull diagnosis?	wrong population
Hagstrom et al., 2003	A review of emergency department fluid resuscitation of burn patients transferred to a regional, verified burn center	wrong objectives
Hall et al., 2007	Characteristics and outcomes of patients who "did not wait" after attending Perth public hospital emergency departments, 2000-2003	wrong objectives
Hall et al., 2017	What's the plan?: Improving ED patient discharge communication through patient-centred discharge handouts	wrong objectives
Halstead et al., 2012	Discharged on supplemental oxygen from an emergency department in patients with bronchiolitis	wrong objectives
Harris et al., 1989	Creating pediatric trauma systems	wrong design
Hartin et al., 2013	Computed tomography scanning in pediatric trauma: Opportunities for performance improvement and radiation safety	wrong objectives
Hartling et al., 2013	A randomized controlled trial of storytelling as a communication tool.	wrong outcomes
Hayden et al., 2012	Use of an electronic nullcrossmatch on demandnull model minimizes par levels required to meet the transfusion needs of an academic level 1 trauma center and eliminates outdating	wrong objectives
Helder et al., 2012	Transition from neonatal intensive care unit to special care nurseries: experiences of parents and nurses	wrong setting
Henggeler et al., 1999	Home-based multisystemic therapy as an alternative to the hospitalization of youths in psychiatric crisis: Clinical outcomes	wrong objectives
Henry et al., 2011	Contribution of pulse to physiologic criteria of field triage of trauma victims	wrong setting
Henson et al., 2005	Patient self discharge from the emergency department: Who is at risk?	wrong objectives
Higginbotham et al., 2012	PEWS program in the emergency department halves unanticipated inhospital transfers for respiratory complaints	wrong objectives
Hoffman et al., 2011	Temporal artery thermometry use is incompatible with the acep clinical practice guideline on fever in children <36 months	wrong objectives
Hoffman et al., 2013	Comparison of results of temporal artery thermometry and rectal thermometry in febrile children	wrong objectives
Hopkinset al., 2011	Outcome of elderly patients injured at winter resorts	wrong population
Horn et al., 2014	Randomized trial of a health communication intervention for parents of children with asthma.	wrong objectives
Hsieh et al., 2011	A Nursing Experience of Postoperative Care for an Acute Mediastinitis Patient	wrong setting
Huang et al., 2004	Determining factors of patient satisfaction for frequent users of emergency services in a medical center	wrong objectives
Huang et al., 2013	Health outcomes, education, healthcare delivery and quality-3056. Constructed supporting program improves asthma treatment outcomes in children	wrong objectives
Huline-Dickens & Adiele, 2007	Protocol for the assessment of self-harm in young people: Initial audit and training implications	wrong design
Hwang et al., 2014	Are pediatric concussion patients compliant with discharge instructions?	wrong outcomes
Irvin et al., 2009	In a major disaster, how do you allocate hospital resources?	wrong objectives
Jasper et al., 2012	Operative and burn surge capacity in a major metropolitan area as demonstrated by a large regional disaster exercise	wrong objectives
Jeangsawang et al., 2012	Comparison of Outcomes of Discharge Planning and Post-Discharge Follow-up Care, provided by Advanced Practice, Expert-by-experience, and Novice Nurses, to Hospitalized Elders with Chronic Healthcare Conditions	wrong population
Jibuike et al., 2003	Management of soft tissue knee injuries in an accident and emergency department: The effect of the introduction of a physiotherapy practitioner	wrong population
John-Legere et al., 2011	Adolescent alcohol presentations to paediatric a & e-snapshots over a decade	wrong objectives
Johnston et al., 2015	Improving follow-up for pediatric high risk asthma patients	wrong setting
Kaestli et al., 2014	Drug information at paediatric emergency department discharge: What are parents'/patients' expectations?	wrong objectives
Kajiet al., 2013	Apparent Life-Threatening Event: Multicenter Prospective Cohort Study to Develop a Clinical Decision Rule for Admission to the Hospital	wrong objectives
Kalina et al.,2009	A multidisciplinary approach to adverse drug events in pediatric trauma patients in an adult trauma center	wrong objectives
Kalmakis et al., 2012	Web-based Follow-up Information for and Research on Victims of Sexual Assault	wrong setting
Kanter et al., 2007	Hospital Emergency Surge Capacity: An Empiric New York Statewide Study	wrong objectives
Karimi et al., 2014	Studying the rate and causes of discharge against medical advice in hospitals affiliated to mazandaran university of medical sciences.	wrong objectives
Kavanagh et al., 2015	Improving the management of vaso-occlusive episodes in the pediatric emergency department	wrong objectives
Khan et al., 2014	Effectiveness of personalized written asthma action plans in the management of children with partly controlled asthma in Trinidad: a randomized controlled trial.	wrong design
Kinlin et al., 2013	A survey of emergency department resources and strategies employed in the treatment of pediatric gastroenteritis	wrong outcomes
Kircher et al., 2014	Pediatric musculoskeletal pain management in the ED: A medical record review	wrong objectives
Kline-Krammers et al., 2013	Childhood asthma. A guide for pediatric emergency medicine providers	wrong population
Knight et al., 2013	Saving a life after discharge: CPR training for parents of high-risk children.	wrong objectives
Komoroski et al., 1996	A comparison of interventions to improve clinic follow-up compliance after a pediatric emergency department visit	wrong setting
Kothare et al., 2005	Use and value of ordering emergency electroencephalograms and videoelectroencephalographic monitoring after business hours in a children's hospital: 1 year experience	wrong objectives
Krug et al., 2007	Preparation for emergencies in the offices of pediatricians and pediatric primary care providers	wrong setting
Kurowski et al., 2016	Feasibility and potential benefits of a web-based intervention delivered acutely after mild traumatic brain injury in adolescents: A pilot study	wrong setting
Lamba et al., 2012	Emergency department-initiated palliative care consults: A descriptive analysis	wrong objectives
Lane et al., 2017	Retrospective analysis of concussion discharge instructions in the emergency department	wrong design
Lateef et al., 2000	The short-stay emergency observation ward is here to stay	wrong objectives
Laverty et al., 2014	Management of trauma to the palate in toddlers	wrong objectives
Lebec et al., 2012	Physical Therapist Consultation in the Emergency Department: A Multiple Case Report Describing Three Arizona Programs	wrong objectives
Lee et al., 2012	A clinical decision tool for predicting patient care characteristics: patients returning within 72 hours in the emergency department	wrong objectives
Lee et al., 2012	Adherence to the EPR-3 guidelines in emergency department management of childhood asthma exacerbations ina private community hospital	wrong outcomes
Leen et al., 2012	Temporal trends in discharge delay from ICU	wrong setting
Levine et al., 2010	Ultrasound assessment of dehydration in children with gastroenteritis	wrong objectives
Li et al., 2012	Epidemiological features and risk factor analysis of children with acute lung injury	wrong objectives
Lindsay et al., 2013	Pilot survey of components of emergency medical services emergent handoffs	wrong setting
Locker et al., 2005	Targets and moving goal posts: Changes in waiting times in a UK emergency department	wrong population
Losek et al., 2008	Blunt laryngeal trauma in children: Case report and review of initial airway management	wrong design
Lupker et al., 2000	Effect of a community intervention on patient delay and emergency medical service use in acute coronary heart disease: The Rapid Early Action for Coronary Treatment (REACT) Trial	wrong population
Luteran et al., 2015	Evaluation of metered-dose inhaler technique and medication knowledge in pediatric patients and their caregivers presenting to the emergency department for an asthma exacerbation	wrong objectives
Macy et al., 2011	Parental Health Literacy and Asthma Education Delivery During a Visit to a Community-Based Pediatric Emergency Department: A Pilot Study	duplicate
Macy et al., 2013	Availability of Child Passenger Safety Resources to Emergency Physicians Practicing in Emergency Departments Within Pediatric, Adult, and Nontrauma Centers: A National Survey	duplicate
Mallappaallill et al., 2005	Excessive use of emergency room care by hemodialysis patients	wrong population
Manoguerra et al., 2008	Valproic acid poisoning: An evidence-based consensus guideline for out-of-hospital management	wrong design
Maples et al., 2012	Can medication management coordinators help improve continuity of care after psychiatric hospitalization?	wrong setting
Marmor et al., 2005	Characteristics of road traffic accidents treated in an urban trauma center	wrong objectives
Martin et al., 2016	Care transition interventions for children with asthma in the emergency department	wrong setting
Matsu et al., 2013	Disparities in Psychiatric Emergency Department Visits among Youth in Hawai'i, 2000-2010	wrong objectives
McCarthy et al., 2012	Written action plans help parents identify change in asthma control, initiate appropriate treatment and reduce anxiety	wrong outcomes
McGowin et al., 2015	Decreasing Emergency Department Visits and Hospital Admission in the Pediatric Tracheostomy Population	wrong objectives
McLelland et al., 2014	Involvement of emergency medical services at unplanned births before arrival to hospital: A structured review	wrong design
McMann, 2012	Growing Roles for NPs in Hospital Care	wrong objectives
McNamara et al., 2005	Dedicated neonatal retrieval teams improve delivery room resuscitation of outborn premature infants	wrong population
Mezhir et al., 2007	Handlebar injuries in children: Should we raise the bar of suspicion?	wrong objectives
Miesel et al., 2015	Talking Back: A Review of Handoffs in Pediatric Emergency Care	wrong design
Miller et al., 2004	Audit of head injury management in Accident and Emergency at two hospitals: Implications for Nice CT guidelines	wrong objectives
Mills et al., 2010	Adolescent mental health: Are we doing enough?	wrong objectives
Mohun-Kemp et al., 2016	Improving discharge safety netting in a busy paediatric emergency department	wrong objectives
Murtagh et al., 2014	Comparison of emergency care delivered to children and young adults with complex chronic conditions between pediatric and general emergency departments	wrong population
Mussman et al., 2015	Improving the reliability of verbal communication between primary care physicians and pediatric hospitalists at hospital discharge	wrong population
Nagurka et al., 2012	Emergency-department-initiated palliative care consults: A descriptive analysis	wrong objectives
Nair et al., 2014	Evaluation of the knowledge of patients, compliance to treatment and the impact of patient education on asthma: A questionnaire based study on outpatient asthmatics	wrong design
Narayan et al., 2010	the naked truth: Exposing hyperthryoidism	wrong population
Navanandan et al., 2017	The Caregiver Perspective on Unscheduled 72-Hour Return Visits to Pediatric Acute Care Sites: A Focus on Discharge Processes	wrong objectives
Nelson et al., 2007	Selective serotonin reuptake inhibitor poisoning: An evidence-based consensus guideline for out-of-hospital management	wrong design
Ng et al., 2009	A retrospective study of patterns and outcomes of A & E department referrals from a family medicine training centre	wrong setting
O'brien et al., 2014	Pediatric post-acute care hospital transitions: An evaluation of current practice	wrong objectives
O'Donnell et al., 2010	Posttraumatic stress disorder after injury: Does admission to intensive care unit increase risk?	wrong setting
Okelo et al., 2014	Predicting future asthma exacerbations using the pediatric asthma control and communication instrument (PACCI)	wrong objectives
Omoke et al. 2012	Outcome of road traffic injuries received in the emergency room of a teaching hospital, Southeast Nigeria	wrong objectives
Ordonez et al., 2012	Experience of two first level hospitals in the southwest region of Colombia on the implementation of the Panamerican Trauma Society International Trauma Registry	wrong setting
Osen et al., 2010	Rapid discharge after transfer: Risk factors, incidence, and implications for trauma systems	wrong setting
Parra et al., 2012	Factors related to patient satisfaction with hospital emergency services]	wrong objectives
Paterson et al., 2014	Little time spent giving discharge instructions in Canadian emergency departments	wrong objectives
Peebles et al., 2017	Factors Associated With Discharge Home After Transfer to a Pediatric Emergency Department	wrong population
Peter et al., 2007	Type I Monteggia lesion and associated fracture of the distal radius and ulna metaphysis in a child	wrong objectives
Pham et al., 2012	Severe hypoglycemia from patient misuse of insulin glargine pen	wrong population
Pham et al., 2014	Follow up needs for children with traumatic brain injury who are discharged to home after brief acute care hospitalization	wrong objectives
Philpot et al., 2008	Pediatric interhospital transport: Diagnostic discordance and hospital mortality	wrong objectives
Pomianek et al., 2006	Epidemiological assessment of child trauma resulting in emergency calls	wrong objectives
Premji et al., 2012	Transitions in the early-life of late preterm infants: vulnerabilities and implications for postpartum care	wrong population
Rastogi et al., 2013	Caregiver asthma knowledge, aptitude, and practice in high healthcare utilizing children: Effect of an educational intervention	wrong population
Reid et al., 2017	Education in the Waiting Room Description of a Pediatric Emergency Department Educational Initiative	wrong objectives
Reilly et al., 2005	The invisible trauma patient: Emergency department discharges	wrong outcomes
Ricci et al., 2015	Bronchiolitis in children: Summary of NICE guidance	wrong design
Richier et al., 2015	An epidemiological study of early consultations of newborns in pediatric emergency units	wrong design
Riederer et al., 2013	Discharge instructions for youth sports-related concussions in the pediatric emergency department 2004-2012	wrong design
Riera et al., 2015	Findings from a community-based asthma education fair for Latino caregivers.	wrong design
Rinderknechtet al., 2010	Referral to the emergency department by a primary care provider predicts severity of illness	wrong setting
Robberecht et al., 2015	Educating asthmatic children in European ambulatory pediatrics: Facts and insights	wrong population
Robison et al., 2011	Implementation of etat (Emergency Triage Assessment And Treatment) in a central hospital in malawi	wrong objectives
Rogers et al., 2001	The use of telemedicine for real-time video consultation between trauma center and community hospital in a rural setting improves early trauma care: Preliminary results	wrong objectives
Rufino et al., 2005	Stability of the diagnosis of first-episode psychosis made in an emergency setting	wrong objectives
Rupp et al., 2011	Traumatic pediatric mortality based on injury severity score (ISS): A retrospective study from the delaware trauma system 1998-2007	wrong objectives
Saadoun-Cousin et al., 2002	Nurse's care of acute asthma in the pediatric emergency department	wrong objectives
Sacchetti et al., 1986	Community hospital management of pediatric emergencies: Implications for pediatric emergency medical services	wrong objectives
Saidinejad et al., 2012	Internet Access and Electronic Communication Among Families in an Urban Pediatric Emergency Department	wrong outcomes
Saidinejad et al., 2014	Mobile and web-based education: delivering emergency department discharge and aftercare instructions.	wrong study design
Salinero et al., 2012	In a population of patients presenting to a pediatric emergency department, is receiving a text message reminder associated with increased follow-up compliance after discharge?	wrong setting
Samuels-Kalow	Parent preferences for the pediatric emergency department discharge process	duplicate
Saundankar et al., 2010	Impact and benefits of a dedicated paediatric cardiology murmur clinic	wrong setting
Savola et al., 2004	Blood alcohol is the best indicator of hazardous alcohol drinking in young adults and working-age patients with trauma	wrong objectives
Scharman et al., 2007	Methylphenidate poisoning: An evidence-based consensus guideline for out-of-hospital management	wrong design
Schuh et al., 2012	Practice patterns in asthma discharge pharmacotherapy in pediatric emergency departments: a pediatric emergency research Canada study.	wrong objectives
Schwappach et al., 2003	'Emerge': Benchmarking of clinical performance and patients' experiences with emergency care in Switzerland	wrong objectives
Sharma et al., 2009	Incidence and risk factors for perioperative hyperglycemia in children with traumatic brain injury	wrong objectives
Shedd et al., 2012	Inhaled Corticosteroid Prescribing From the Emergency Department for Children With Asthma	wrong objectives
Shields et al., 2016	Does health literacy level influence the effectiveness of a kiosk-based intervention delivered in the pediatric emergency department?	wrong objectives
Shnorhavorian et al., 2012	Unintentional and sexual abuse-related pediatric female genital trauma: A multiinstitutional study of free-standing pediatric hospitals in the United States	wrong objectives
Shrestha et al., 2012	Contribution of infectious disease consultation toward the care of inpatients being considered for community-based parenteral anti-infective therapy	wrong objectives
Shrestha et al., 2012	Antimicrobial stewardship at transition of care from hospital to community	wrong setting
Sidhu et al., 2016	Evaluation of Anaphylaxis Management in a Pediatric Emergency Department	wrong outcomes
Silich et al., 2012	Using Six Sigma Methodology to Reduce Patient Transfer Times from Floor to Critical-Care Beds	wrong setting
Simpson et al., 2001	The Sheffield experiment: The effects of centralising accident and emergency services in a large urban setting	wrong objectives
Sinha et al., 2009	Prospective study of spectrum of Acute Kidney Injury (AKI) in sick, hospitalized children	wrong objectives
Sixsmith et al., 1997	Telephone follow-up for case finding of domestic violence in an emergency department	wrong objectives
Smith et al., 2005	A systematic review to examine the impact of psycho-educational interventions on health outcomes and costs in adults and children with difficult asthma	wrong design
Sokkary et al., 2016	Providing adolescent contracpetion in the emergency room (PACER): Results of a pilot study to improve access to contraception	wrong objectives
Stanton et al., 2012	Pre-arrival anti-pyretics shorten emergency department course	wrong objectives
Staudenmayer et al., 2012	The forgotten trauma patient: Outcomes for injured patients evaluated by emergency medical services but not transported to the hospital	wrong objectives
Stewart et al., 2002	Emergency management of the adolescent suicide attempter: A review of the literature	wrong design
Stewart et al., 2006	Review of calls to NHS Direct related to attendance in the paediatric emergency department	wrong objectives
Stewart et al., 2013	Base deficit is a predictor of mortality in pediatric abusive head trauma	wrong objectives
Stroller et al., 2014	Do family physicians, emergency department physicians, and pediatricians give consistent sport-related concussion management advice?	wrong population
Sullivan et al., 2011	Increased risk of inpatient mortality among uninsured traumatic injury patients in a rural state trauma registry	wrong objectives
Suriyawongpaisal et al., 2012	An assessment on Thai emergency medical services performance: The patient perspective	wrong objectives
Takaada et al., 2012	Effectiveness of early phase rehabilitation for pediatric and adolescent traumatic brain injury patients in the critical care and emergency unit	wrong objectives
Tasker et al., 2004	Severe head injury in children: Geographical range of an emergency neurosurgical practice	wrong setting
Tasker et al., 2006	Severe head injury in children: Emergency access to neurosurgery in the United Kingdom	wrong objectives
Tepper et al., 2013	Evaluation of Radiation Exposure to Pediatric Trauma Patients	wrong objectives
Thakur et al., 2010	Inappropriate transfer of patients with orthopaedic injuries to a level I trauma center: A prospective study	wrong objectives
Thomas et al., 2007	Effect of a holiday service reduction period on a hospital's emergency department access block	wrong objectives
Ting et al., 2012	Multicenter study of predictors of suicide screening in emergency departments	wrong objectives
Tran et al., 2013	Pediatric emergency department discharge failure: A systemic review of risk factors and interventions	wrong design
Tran et al., 2016	Pediatric Emergency Department Return	wrong objectives
Tran et al., 2016	Pediatric Emergency Department Return: A Literature Review of Risk Factors and Interventions	wrong objectives
Tsai et al., 2012	The effectiveness of multimedia nursing education on reducing illness-related anxiety and uncertainty in myocardial infarction patients after percutaneous coronary intervention Chinese]	wrong population
Ulmeanu et al., 2009	What difficulties does collective poisoning produce in a Paediatric Poison Centre?	wrong setting
Valavičienė et al., 2012	The comparison of hip fractures care in Lithuania and Sweden	wrong population
Vallejos-Sologuren, 2010	The health minister's response to managing cervical cancer in low-income countries	wrong design
van der Pols et al., 2011	The impact of an emergency motorcycle response vehicle on prehospital care in an urban area	wrong setting
van der Wulp et al., 2010	An observational study of patients triaged in category 5 of the Emergency Severity Index	wrong outcomes
Vander Kooy & Tucker, 2013	The safety of discharge of pediatric patients with peripheral IV catheter in place until time of follow-up	wrong objectives
Vargas et al., 2004	The removal of coins from the upper esophageal tract of children by emergency physicians: A pilot study	wrong objectives
Varney et al., 2012	Survey in the emergency department of parents' understanding of cough and cold medication use in children younger than 2 years.	wrong objectives
VerBunker et al., 2015	Retrospective chart analysis of concussion discharge instructions in the emergency department	wrong design
Vernon et al., 1999	Effect of a pediatric trauma response team on emergency department treatment time and mortality of pediatric trauma victims	wrong objectives
Wallin et al., 2018	Do parents of patients discharged from the pediatric emergency department read discharge instructions?	wrong outcomes
Walls et al., 2012	Factors associated with discharge after transport to a tertiary pediatric emergency department: A role for outreach education?	wrong objectives
Wang-Flores et al., 2015	Variations in emergency department pediatric concussion discharge instruction practices	wrong design
Waseem & Leber, 2011	Length of stay for pediatric psychiatric patients: A reason for overcrowding	wrong objectives
Waterbrook el al., 2015	Retrospective chart analysis of concussion discharge instructions in the emergency department	wrong design
Wax et al., 2005	(beta)-blocker ingestion: An evidence-based consensus guideline for out-of-hospital management	wrong design
Weiss et al., 2017	Discharge Teaching, Readiness for Discharge, and Post-discharge Outcomes in Parents of Hospitalized Children	wrong outcomes
Williams et al., 2017	Pediatric skull fractures: Risk factors for admission and prolonged length of stay	wrong objectives
Wong et al., 2005	Outcome and appropriateness of referrals to emergency department	wrong objectives
Wu et al., 2010	Unplanned Emergency Department Revisits within 72 Hours to a Secondary Teaching Referral Hospital in Taiwan	wrong objectives
Yamamoto et al., 2012	Dispensing medications at the hospital upon discharge from an emergency department	wrong design
Yang et al., 2012	Effects of post-discharge telephone calls on the rate of emergency department visits in paediatric patients	wrong setting
Zonfrillo et al., 2012	Pediatric providers' self-reported knowledge, practices, and attitudes about concussion	wrong objectives
